# Supplementary material for: Synthesis and Characterization of Poly(2-vinylpyridine) and Poly(4-vinylpyridine) with Metal Oxide (TiO2, ZnO) Films for the Photocatalytic Degradation of Methyl Orange and Benzoic Acid
Source: Polymers (Basel). 2022 Nov 1;14(21):4666. doi: 10.3390/polym14214666 (PMC9657262; doi:10.3390/polym14214666)
Supplement: Supplementary file 1 [file polymers-14-04666-s001.zip]

Archive with 1 entries (1 files):
- polymers-1935890-supplementary.pdf
